# Supplementary material for: Radiomics-Based Machine Learning Model for Predicting Overall and Progression-Free Survival in Rare Cancer: A Case Study for Primary CNS Lymphoma Patients
Source: Bioengineering (Basel). 2023 Feb 22;10(3):285. doi: 10.3390/bioengineering10030285 (PMC10045100; doi:10.3390/bioengineering10030285)
Supplement: Supplementary file 1 [file bioengineering-10-00285-s001.zip]

Archive with 1 entries (1 files):
- bioengineering-2201871-supplementary.pdf
